# Supplementary material for: Targeting Oncogenic Pathways in the Era of Personalized Oncology: A Systemic Analysis Reveals Highly Mutated Signaling Pathways in Cancer Patients and Potential Therapeutic Targets
Source: Cancers (Basel). 2022 Jan 28;14(3):664. doi: 10.3390/cancers14030664 (PMC8833388; doi:10.3390/cancers14030664)
Supplement: Supplementary file 1 [file cancers-14-00664-s001.zip]

Archive with 2 entries (2 files):
- Supplementary Material S1 (code).pdf
- Supplementary Material S2 (Query for searching for driver events of the genes of interest using cBioPortal Onco Query Language, OQL).pdf
